# Supplementary material for: Development of Teleost Intermuscular Bones Undergoing Intramembranous Ossification Based on Histological-Transcriptomic-Proteomic Data
Source: Int J Mol Sci. 2019 Sep 22;20(19):4698. doi: 10.3390/ijms20194698 (PMC6801895; doi:10.3390/ijms20194698)
Supplement: Supplementary file 1 [file ijms-20-04698-s001.zip]

Archive with 4 entries (2 files):
- ijms-581572 supplementary/
- ijms-581572 supplementary/Supplementary Files/
- ijms-581572 supplementary/Supplementary Files/Supplement figures.pdf
- ijms-581572 supplementary/Supplementary Files/Supplemental  Tables.xlsx
